# Supplementary material for: Metal–Organic Frameworks as Formose Reaction Catalysts with Enhanced Selectivity
Source: Molecules. 2023 Aug 17;28(16):6095. doi: 10.3390/molecules28166095 (PMC10458508; doi:10.3390/molecules28166095)
Supplement: Supplementary file 1 [file molecules-28-06095-s001.zip]

Archive with 1 entries (1 files):
- molecules-2530752-supplementary.pdf
